# Supplementary material for: Effects of hormonal contraception on systemic metabolism: cross-sectional and longitudinal evidence
Source: Int J Epidemiol. 2016 Aug 18;45(5):1445–57. doi: 10.1093/ije/dyw147 (PMC5100613; doi:10.1093/ije/dyw147)
Supplement: Supplementary Data [file dyw147_supplementary_data.zip]

Archive with 1 entries (1 files):
- ije-2015-09-1236-File005.pdf
